# Supplementary material for: Extracts of Aspidopterys tomentosa Attenuate Nephrolithiasis via Inhibiting Endoplasmic Reticulum Stress
Source: Pharmaceuticals (Basel). 2026 Jul 7;19(7):1049. doi: 10.3390/ph19071049 (PMC13415603; doi:10.3390/ph19071049)
Supplement: Supplementary file 1 [file pharmaceuticals-19-01049-s001.zip]

Archive with 1 entries (1 files):
- pharmaceuticals-4318452-supplementary.pdf
